# Supplementary material for: The ileal microbiome and mucosal immune profiles in response to dietary supplementation of ultra-grinded Astragalus membranaceus in weaned goats
Source: Front Microbiol. 2023 Dec 21;14:1309520. doi: 10.3389/fmicb.2023.1309520 (PMC10764543; doi:10.3389/fmicb.2023.1309520)
Supplement: Supplementary file 1 [file Table_1.XLSX]

## Sheet: Table 3
Sample	Group	TP(g/L)	ALB(g/L)	ALT(U/L)	AST(U/L)	ALP(U/L)	GGT(U/L)	LDH(U/L)	BUN(mmol/L)	GLU(mmol/L)	TG(mmol/L)	CHOL(mmol/L)	HDL	AMS(U/L)	LDL-C3(mmol/L)	CRPL3(mg/L)	amy-p(U/L)	BILT3(umol/L)	LACT(mmol/L)	NH3L(umol/L)
CON1	CON	64.6	35.8	21.9	107	276	56	427	11.4	4.3	0.57	2.22	1.63	39	0.74	4.16	39.3	3.5	4.17	218.4
CON2	CON	67.8	32.1	21.9	73	318	34	399	6.9	2.9	0.74	2.11	1.6	28	0.67	4.18	27.1	3.3	4.89	251
CON3	CON	63.6	30.7	20.7	69	301	33	382	6.7	2.8	0.75	2.02	1.53	27	0.65	4.18	25.4	3.6	4.75	243.4
CON4	CON	62.1	33.2	20.1	100	354	42	384	8.2	2.2	0.47	2.88	1.93	34	1.21	4.18	34.1	3.3	4.68	243.2
CON5	CON	76.3	31.9	15.7	74	78	48	283	7.2	0.8	0.48	2.83	1.92	20	1.17	4.09	18.7	5.1	3.7	233.1
CON6	CON	71.7	32.5	35.9	152	213	42	554	9.8	1.7	0.38	2.49	1.73	21	1	4.13	20.1	4.1	5.5	268.4
CON7	CON	63.9	35.6	18.2	89	629	46	324	9.4	2.7	0.49	2.2	1.13	14	1.06	4.14	13.9	4.1	3.42	258.1
CON8	CON	70.2	35.5	24.9	130	222	34	361	7.8	2.9	0.69	2.83	1.96	25	1.05	4.16	24	3.7	8.86	285.6
CON9	CON	72	32.9	16.4	78	166	35	360	8.1	3.6	0.52	2.45	1.62	40	0.98	4.19	38.1	3.5	14.38	314.3
UGAM1	UGAM	87.7	34.3	14.9	67	122	31	315	5	2.6	0.37	3.11	1.97	34	1.41	4.1	33.3	5.4	6.48	261.3
UGAM2	UGAM	85.9	35.5	25	120	421	43	638	6.7	2.8	0.54	3.55	2.05	18	1.85	4.21	16.7	4.4	4.75	323.4
UGAM3	UGAM	76.6	35.7	21.7	109	137	38	324	9	2.1	0.27	2.05	1.45	16	0.75	4.17	15.6	3.9	3.28	200.9
UGAM4	UGAM	76.3	33.3	18.5	67	121	49	354	7.8	2.5	0.57	2.44	1.66	17	0.97	4.16	16.6	4.1	6.17	277.5
UGAM5	UGAM	73.8	39.4	32.9	124	358	29	602	8.2	7	0.58	3.42	2.27	27	1.54	4.18	25.9	3.2	21.86	675
UGAM6	UGAM	73.3	41.5	23.1	92	187	47	367	9.9	2.7	0.6	3.45	2.31	20	1.48	4.21	18.2	3	5.85	240.2
UGAM7	UGAM	71	39.3	23.7	88	367	33	411	6.2	2.7	0.35	2.54	1.82	22	0.89	4.15	20.6	4.4	4.94	232.6
UGAM8	UGAM	68.5	35.7	28.8	127	448	49	547	11.1	2.6	0.47	1.98	1.28	28	0.72	4.14	25.9	4.6	5.75	263
UGAM9	UGAM	65.7	31.4	16.2	65	172	23	307	7	3.2	0.52	2.24	1.52	16	0.79	4.17	15.7	3.6	4.15	182.1

## Sheet: Table 4
Sample	Group	MUC2	F11R	IL-1β	TJP2	TNF-a	IL-6	IL-17	TJP1	TJP3	EGFR	CLDND1	TLR4	OCLN
CON1	CON	1.228	0.964556	1.78353	0.806023	1.87158	1.74507	1.17404	2.3906	0.792341	1.32844	0.726966	0.746635	0.982192
CON2	CON	0.45269	0.827029	1.59995	1.11382	0.444009	1.57083	1.35424	0.78849	0.707757	1.23273	0.87028	1.02876	1.2312
CON3	CON	0.814168	0.678658	0.630185	0.407195	1.12771	0.618259	0.592924	0.85224	0.887575	0.834375	0.543461	1.05849	0.715035
CON4	CON	0.854213	1.50191	0.80846	1.13355	0.353014	0.789355	1.10327	0.808946	0.98549	0.702279	1.57471	1.0428	0.810339
CON5	CON	1.3307	1.81651	0.262271	1.7	1.87108	0.401215	1.57369	0.890402	1.27956	1.07524	1.59659	1.2316	1.1688
CON6	CON	1.19422	0.598884	1.26894	1.41859	0.268276	1.24164	0.589982	0.734328	1.49694	0.985142	1.15676	1.06249	0.766603
CON7	CON	1.12601	0.612449	0.646667	0.420816	1.06432	0.63363	0.611844	0.534998	0.850334	0.841797	0.531225	0.829232	1.32583
CON8	CON	0.427754	0.678664	0.225115	0.147619	0.715144	0.576621	0.214861	0.402959	1.06647	1.03183	0.577839	0.506866	1.77363
CON9	CON	0.926398	1.46653	0.535851	0.779736	1.62906	0.52355	1.13522	1.01411	1.41133	1.16214	0.814088	1.36629	1.01241
UGAM1	UGAM	0.393424	1.35252	0.63464	0.591731	0.539276	0.740936	0.860474	0.920642	0.761019	1.17574	0.618632	1.35801	0.582865
UGAM2	UGAM	0.470134	1.45217	0.583272	0.904629	0.955745	0.303318	1.31501	1.06451	1.20913	0.943995	1.29803	1.13516	0.303037
UGAM3	UGAM	0.345696	0.700329	0.198253	0.348764	0.511563	0.193957	0.508222	0.60975	1.34347	1.38001	0.323015	0.851416	0.386583
UGAM4	UGAM	0.246877	2.05245	0.266394	1.42159	0.138221	0.176206	1.11239	1.29222	1.80309	0.805617	0.978355	0.709212	0.773442
UGAM5	UGAM	1.45908	0.985804	0.509772	0.841853	0.367116	0.499267	1.22537	0.83108	1.66356	1.10997	1.12756	0.980778	1.2673
UGAM6	UGAM	0.220853	0.897424	0.253511	0.693903	0.278028	0.247956	1.0105	0.442194	1.60878	1.07118	0.840771	0.595183	0.571625
UGAM7	UGAM	0.611022	0.480176	0.671732	0.150832	2.11705	0.125928	0.712731	0.509662	0.858699	0.965419	1.32431	0.754355	0.520855
UGAM8	UGAM	0.965908	1.34499	1.08088	1.05124	0.674717	0.790038	1.26722	0.965936	1.68043	1.04298	0.182856	2.09935	0.240736
UGAM9	UGAM	1.68992	1.8131	1.37246	0.426329	0.816789	0.340244	0.388185	0.414325	1.89195	1.04995	1.23312	1.11534	0.725705

## Sheet: Table 5
Sample	Group	Heart,g	Heart/Carcass	Liver,g	Liver/Carcass	Spleen,g	Spleen/Carcass	Lung,g	Lung/Carcass	Kidney,g	Kidney/Carcass	Adrenal grand,g	Adrenal grand/Carcass	Thymus,g	Thymus/Carcass	Pancreas,g	Pancreas/Carcass	Jejunal lymph nodes,g	Jejunal lymph nodes/Carcass	Ileum lymph nodes,g	Ileum lymph nodes/Carcass	Colonic lymph nodes,g	Colonic lymph nodes/Carcass	Thyroid,g	Thyroid/Carcass	Carcass Weight,g	Carcass Weight,kg
CON1	CON	35.41	0.0102105	170.352	0.0102105	14.231	0.00410352	71.413	0.020592	33.898	0.00977451	0.8	0.000230681	6.715	0.00193627	15.938	0.00459573		0	2.869	0.000827278	.	#VALUE!	17.317	0.00499337	3468	3.468
CON2	CON	37.622	0.0118011	168.912	0.0118011	13.698	0.00429674	122.414	0.0383984	34.772	0.0109072	0.746	0.000234003	4.487	0.00140747	11.772	0.0036926	2.632	0.000825596	5.636	0.00176788	.	#VALUE!	15.314	0.00480364	3188	3.188
CON3	CON	35.74	0.00965946	209.99	0.00965946	13.885	0.0037527	119.09	0.0321865	40.553	0.0109603	0.77	0.000208108	17.31	0.00467838	14.794	0.00399838	2.043	0.000552162	17.14	0.00463243	2.481	0.000670541	15.615	0.00422027	3700	3.7
CON4	CON	29.14	0.0102606	132.466	0.0102606	9.906	0.00348803	87.72	0.0308873	31.571	0.0111165	0.725	0.000255282	16.012	0.00563803	10.883	0.00383204	1.878	0.000661268	12.37	0.00435563	7.531	0.00265176	18.36	0.00646479	2840	2.84
CON5	CON	24.406	0.0119345	98.88	0.0119345	11.31	0.00553056	66.41	0.0324743	26.157	0.0127907	0.875	0.000427873	3.451	0.00168753	5.39	0.0026357	4.52	0.00221027	15.892	0.00777115	2.184	0.00106797	10.084	0.00493105	2045	2.045
CON6	CON	25.428	0.0133832	116.04	0.0133832	10.092	0.00531158	83.71	0.0440579	24.7	0.013	0.653	0.000343684	6.99	0.00367895	7.763	0.00408579	3.379	0.00177842	13.431	0.00706895	1.748	0.00092	12.719	0.00669421	1900	1.9
CON7	CON	33.612	0.010913	163.382	0.010913	12.59	0.00408766	107.155	0.0347906	38.999	0.012662	0.8	0.00025974	22.445	0.00728734	11.865	0.00385227	1.393	0.000452273	4.36	0.00141558	11.109	0.00360682	20.775	0.00674513	3080	3.08
CON8	CON	28.56	0.0144608	114.643	0.0144608	6.267	0.00317316	82.122	0.0415808	24.702	0.0125073	0.732	0.000370633	12.191	0.00617266	7.983	0.00404203	1.05	0.000531646	5.525	0.00279747	3.55	0.00179747	10.75	0.00544304	1975	1.975
CON9	CON	32.002	0.0112683	188.887	0.0112683		0	41.122	0.0144796	32.775	0.0115405	0.961	0.00033838	13.652	0.00480704	11.397	0.00401303	3.746	0.00131901	15.893	0.00559613	4.529	0.00159472	13.963	0.00491655	2840	2.84
UGAM1	UGAM	36.4	0.0107059	163.51	0.0107059	13.62	0.00400588	137.95	0.0405735	38.1	0.0112059		0	9.034	0.00265706	8.44	0.00248235	3.59	0.00105588	9.1	0.00267647	6.357	0.00186971	10.97	0.00322647	3400	3.4
UGAM2	UGAM	44.847	0.00863272	209.93	0.00863272	12.019	0.00231357	119.34	0.0229721	50.06	0.00963619	0.823	0.000158422	30.247	0.00582233	13.181	0.00253725	3.59	0.000691049	9.072	0.00174629	9.801	0.00188662	22.134	0.00426064	5195	5.195
UGAM3	UGAM	24.935	0.0118456	140.018	0.0118456	16.761	0.00796247	87.897	0.0417563	31.645	0.0150333	0.673	0.000319715	5.49	0.00260808	9.788	0.00464988	1.84	0.000874109	7.663	0.00364038	19.883	0.00944561	14.787	0.0070247	2105	2.105
UGAM4	UGAM	21.87	0.0106683	141.4	0.0106683	11.758	0.00573561	127.17	0.0620341	30.63	0.0149415	0.913	0.000445366	1.359	0.000662927	10.919	0.00532634	1.79	0.000873171	12.543	0.00611854	6.95	0.00339024	13.801	0.0067322	2050	2.05
UGAM5	UGAM	26.716	0.00998729	163.07	0.00998729	11.151	0.0041686	136.28	0.0509458	32.92	0.0123065	0.709	0.000265047	12.05	0.00450467	9.296	0.00347514	2.67	0.000998131	10.987	0.00410729	2.66	0.000994393	12.757	0.00476897	2675	2.675
UGAM6	UGAM	26.504	0.0124432	124.604	0.0124432	8.785	0.00412441	85.102	0.039954	29.747	0.0139657	0.673	0.000315962	9.42	0.00442254	9.678	0.00454366	1.299	0.000609859	10.142	0.0047615	3.58	0.00168075	17.041	0.00800047	2130	2.13
UGAM7	UGAM	26.53	0.0110772	138.3	0.0110772	12.154	0.00507474	87.04	0.0363424	29.86	0.0124676	0.809	0.000337787	15.767	0.0065833	9.55	0.00398747	3.783	0.00157954	10.857	0.00453319	4.569	0.00190772	19.231	0.00802965	2395	2.395
UGAM8	UGAM	28.955	0.00965167	155.772	0.00965167	9.42	0.00314	96.744	0.032248	34.164	0.011388	0.548	0.000182667	16.214	0.00540467	11.067	0.003689	2.825	0.000941667	10.588	0.00352933	2.619	0.000873	16.544	0.00551467	3000	3
UGAM9	UGAM	35.68	0.0122401	166.981	0.0122401	23.704	0.00813173	146.879	0.0503873	43.412	0.0148926	0.941	0.000322813	13.325	0.00457118	11.771	0.00403808	2.461	0.000844254	9.98	0.00342367	2.299	0.000788679	13.456	0.00461612	2915	2.915

## Sheet: Figure 1a,b,c
Sample	Group	Feature	ACE	Chao1	Simpson	Shannon
CON1	CON	134	183.053	185.476	0.8682	3.8672
CON2	CON	205	239.989	233.7	0.9386	5.3694
CON3	CON	105	147.234	130.143	0.9138	4.2704
CON4	CON	192	210.292	205.5	0.9565	6.0537
CON5	CON	202	225.478	218.029	0.7495	4.0715
CON6	CON	128	166.401	173.048	0.795	3.5664
CON7	CON	106	133.64	130.474	0.7069	2.6997
CON8	CON	130	149.948	153.882	0.7267	2.9847
CON9	CON	115	134.327	142.273	0.9198	4.8334
UGAM1	UGAM	133	151.261	158.071	0.7366	3.4342
UGAM2	UGAM	75	155.438	116.333	0.7943	2.8943
UGAM3	UGAM	90	174.193	145.5	0.7785	3.1249
UGAM4	UGAM	107	134.828	128.368	0.8312	3.5929
UGAM5	UGAM	92	143.505	131	0.6205	2.3168
UGAM6	UGAM	72	101.35	104.5	0.4531	1.7883
UGAM7	UGAM	102	133.859	129.353	0.6117	2.7284
UGAM8	UGAM	87	237.213	154.571	0.5359	1.788
UGAM9	UGAM	137	170.292	172.286	0.8347	3.9219

## Sheet: Figure 1d,e
Sample	Group	PC1	PC2	PC3	PC4	PC5	PC6	PC7	PC8	PC9	PC10	PC11	PC12	PC13	PC14	PC15	PC16	PC17	PC18
CON1	CON	-0.0293	0.1931	0.1201	-0.236	0.2232	-0.0414	0.0911	-0.1015	0.0766	-0.0954	0.135	-0.0461	0.1016	-0.0572	0.1979	0.0121	-0.0531	0
CON2	CON	-0.071	0.2992	0.0301	-0.0624	0.0446	0.0406	0.0065	0.126	0.1222	0.0079	0.1294	-0.1109	-0.0437	-0.1037	-0.2649	-0.0401	0.041	0
CON3	CON	0.1462	-0.1912	0.357	-0.0588	-0.0492	0.1576	-0.1427	0.079	0.0556	0.0882	-0.0728	0.0337	0.2129	-0.0376	-0.0228	0.0896	0.0493	0
CON4	CON	-0.1708	0.3076	0.0743	-0.0178	-0.0861	-0.0109	-0.0317	-0.117	-0.1517	-0.1829	-0.2428	0.1146	0.0449	-0.064	-0.0426	-0.094	0.0064	0
CON5	CON	-0.0554	0.2727	0.0256	-0.087	0.0581	0.0328	-0.0098	-0.0585	0.0732	0.1529	-0.0678	0.1071	-0.1424	0.2257	0.0106	0.1569	0.0539	0
CON6	CON	-0.3119	-0.1125	0.0951	0.113	-0.1657	-0.1399	-0.0639	-0.0866	-0.0527	-0.0633	0.278	0.1257	0.0612	0.1001	-0.0376	-0.0059	0.0261	0
CON7	CON	0.066	-0.1128	0.3244	0.0141	-0.0935	-0.1006	0.1955	-0.0043	0.0012	0.1753	-0.0277	-0.0037	-0.1735	-0.0433	0.0515	-0.176	-0.0186	0
CON8	CON	0.1874	-0.1742	0.0312	-0.1223	0.1704	0.0953	-0.0477	-0.077	-0.3258	-0.0202	0.0481	-0.0875	-0.0622	0.0872	-0.1105	0.0048	-0.0823	0
CON9	CON	0.2344	0.002	-0.1609	-0.0402	0.0276	-0.1204	-0.1459	0.0347	-0.091	0.0146	0.0202	-0.0666	-0.0116	-0.0167	0.1016	-0.0862	0.2398	0
UGAM1	UGAM	0.2039	0.0269	-0.1498	0.0659	-0.0058	0.0231	-0.086	0.0143	-0.0458	0.0695	0.0813	0.2202	-0.1073	-0.234	0.0356	0.1098	-0.0673	0
UGAM2	UGAM	0.0473	-0.1346	-0.0594	0.3547	0.3006	0.1048	0.1212	-0.1315	0.1144	-0.0317	-0.0346	0.0675	0.049	0.0185	-0.045	-0.0686	0.0479	0
UGAM3	UGAM	-0.4741	-0.3434	-0.1526	-0.2134	0.0623	0.1081	0.0542	0.1877	0.0293	-0.063	-0.0634	0.0603	-0.0739	-0.0246	0.0298	-0.0174	0.0295	0
UGAM4	UGAM	0.2247	-0.1308	-0.1383	-0.0903	-0.0814	-0.266	0.2784	0.0097	0.0144	-0.0471	-0.0775	0.0014	0.0993	0.006	-0.1025	0.1414	0.0053	0
UGAM5	UGAM	0.0113	0.1922	-0.232	0.0461	-0.0731	0.0934	0.0789	0.1813	-0.0826	0.1868	0.0246	0.0215	0.186	0.0911	0.0524	-0.126	-0.086	0
UGAM6	UGAM	0.1379	-0.0587	-0.1543	-0.0533	-0.299	0.2696	0.0486	-0.2263	0.1181	-0.0749	0.0333	-0.1052	-0.0449	0.006	0.0331	-0.0084	0.0039	0
UGAM7	UGAM	-0.3571	-0.054	-0.0935	0.1159	0.0123	-0.1366	-0.1462	-0.1504	0.0051	0.1867	-0.096	-0.2056	0.0299	-0.0817	0.0135	0.0751	-0.0561	0
UGAM8	UGAM	0.2204	-0.081	-0.0385	-0.0183	0.0099	-0.1514	-0.2539	0.0846	0.2137	-0.1255	-0.061	0.0114	-0.0467	0.103	-0.0084	-0.1011	-0.1299	0
UGAM9	UGAM	-0.0099	0.0996	0.1216	0.2901	-0.0552	0.042	0.0535	0.2357	-0.0742	-0.1778	-0.0064	-0.1379	-0.0784	0.025	0.1084	0.1339	-0.0098	0
Sample	Group	PCNMDS1	PCNMDS2
CON1	CON	-0.086	-0.7405
CON2	CON	-0.165	-0.5263
CON3	CON	0.7369	1.0848
CON4	CON	-0.4544	-1.0116
CON5	CON	-0.037	-0.4711
CON6	CON	-1.092	0.2064
CON7	CON	0.243	0.6778
CON8	CON	0.8186	0.6023
CON9	CON	0.5846	-0.0734
UGAM1	UGAM	0.5593	-0.0961
UGAM2	UGAM	-0.1893	1.0085
UGAM3	UGAM	-3.0028	0.4345
UGAM4	UGAM	1.2851	0.0922
UGAM5	UGAM	0.3507	-0.7498
UGAM6	UGAM	1.1013	-0.4958
UGAM7	UGAM	-1.3413	-0.2344
UGAM8	UGAM	0.8404	0.1546
UGAM9	UGAM	-0.1522	0.1378

## Sheet: Figure 2a,b
phylum	Control	UGAM		genus	UGAM	Control
Firmicutes	0.678528	0.598217		Romboutsia	0.107363	0.144761
Verrucomicrobiota	0.106407	0.0807417		Clostridium	0.0407768	0.0905295
Proteobacteria	0.0420957	0.138005		Escherichia	0.107677	0.000713853
Bacteroidota	0.032145	0.0397685		Mycoplasma	0.0554428	0.0281215
Synergistota	0.0120057	0.0323176		Fretibacterium	0.0319117	0.0119192
Cyanobacteria	0.0119624	0.00989956		Flavonifractor	3.9284e-05	0.0295492
Actinobacteriota	0.00540798	0.00709731		Quinella	0.00167612	0.0229947
Campilobacterota	8.65276e-05	0.00713659		Prevotella	0.00908769	0.0125681
Desulfobacterota	0.00376395	0.00339152		Ureaplasma	0.0191575	0.00235788
Bacteroidetes	0.0015575	0.00377126		Ruminococcus	0.012728	0.00292031
Others	0.00921519	0.00201658		Others	0.129022	0.120663
Unclassified	0.0968244	0.0776382		Unclassified	0.485118	0.532902

## Sheet: Figure 2c
Biomarker	LDA	Group
s__Mitsuokella_jalaludinii	2.61239	UGAM
s__Bacteroides_fragilis	2.66652	UGAM
g__Anaerotignum	2.66894	UGAM
g__Mitsuokella	2.69019	UGAM
f__Lachnospiraceae	2.70241	UGAM
s__Anaerotignum_lactatifermentans	2.70717	UGAM
s__Oscillibacter_sp	2.88855	UGAM
g__Phascolarctobacterium	2.89536	UGAM
s__Phascolarctobacterium_faecium	2.91486	UGAM
g__Oscillibacter	3.06216	UGAM
f__Peptococcaceae	3.0635	UGAM
o__Peptococcales	3.06408	UGAM
s__Bacteroides_vulgatus	3.07532	UGAM
s__Bacteroides_thetaiotaomicron	3.16344	UGAM
f__Clostridiaceae	3.20913	CON
g__Candidatus_Arthromitus	3.21015	CON
s__Candidatus_Arthromitus_sp	3.21456	CON

## Sheet: Figure 2d,e
Class1	CON	UGAM		Class2	CON	UGAM
Metabolism	0.789853	0.786668		Global and overview maps	0.427156	0.422203
Environmental Information Processing	0.0689648	0.074059		Carbohydrate metabolism	0.101574	0.107142
Genetic Information Processing	0.0752494	0.0709969		Amino acid metabolism	0.0692129	0.0687301
Cellular Processes	0.0317472	0.0334851		Membrane transport	0.0438478	0.0473311
Human Diseases	0.0220437	0.0230579		Metabolism of cofactors and vitamins	0.0412395	0.0395267
Organismal Systems	0.0121423	0.011733		Energy metabolism	0.0396733	0.0385833
Other	0	0		Nucleotide metabolism	0.0336937	0.0333396
				Translation	0.0323748	0.0298419
				Replication and repair	0.0277283	0.0265608
				Signal transduction	0.0247489	0.0263921
				Other	0.158751	0.160349

## Sheet: Figure 3a
id	weight	shape	value	size	color	group	groupcolor
Entomoplasmatales	3	sphere	0.00175452	3.23013	#FF0000	p__Firmicutes	#5C3317
Steroidobacterales	7	sphere	0.000156208	2.36705	#70DB93	p__Proteobacteria	#A67D3D
Cytophagales	8	sphere	0.000294269	2.50378	#00FF00	p__Bacteroidota	#00FF00
Pseudomonadales	7	sphere	0.00152247	3.1459	#0000FF	p__Proteobacteria	#A67D3D
Methylococcales	9	sphere	0.000384598	2.57594	#FF00FF	p__Proteobacteria	#A67D3D
Burkholderiales	5	sphere	0.000301997	2.51036	#00FFFF	p__Proteobacteria	#A67D3D
Corynebacteriales	6	sphere	4.80973e-05	2.20367	#FFFF00	p__Actinobacteriota	#FF0000
Caulobacterales	5	sphere	8.45353e-05	2.27002	#99CC32	p__Proteobacteria	#A67D3D
Chitinophagales	9	sphere	0.000106741	2.30342	#5C3317	p__Bacteroidota	#00FF00
Gemmatimonadales	3	sphere	0.00020528	2.42077	#9F5F9F	p__Gemmatimonadota	#9F5F9F
Rhizobiales	12	sphere	0.00205428	3.33107	#B5A642	p__Proteobacteria	#A67D3D
Xanthomonadales	7	sphere	0.000309117	2.51634	#D9D919	p__Proteobacteria	#A67D3D
Saccharimonadales	5	sphere	0.000815093	2.83845	#A67D3D	p__Patescibacteria	#B5A642
Rhodothermales	8	sphere	0.000312661	2.51929	#8C7853	p__Bacteroidota	#00FF00
Lactobacillales	8	sphere	0.00536688	4.15146	#A67D3D	p__Firmicutes	#5C3317
Flavobacteriales	7	sphere	0.000222962	2.43852	#5F9F9F	p__Bacteroidota	#00FF00
Desulfovibrionales	3	sphere	0.00939554	4.84665	#D98719	p__Desulfobacterota	#FFFF00
Propionibacteriales	7	sphere	0.000275513	2.48746	#B87333	p__Actinobacteriota	#FF0000
Acidaminococcales	4	sphere	0.00522922	4.12369	#FF7F00	p__Firmicutes	#5C3317
Pirellulales	4	sphere	0.000795962	2.82855	#42426F	p__Planctomycetota	#D9D919
Sphingomonadales	6	sphere	0.000819309	2.84061	#5C4033	p__Proteobacteria	#A67D3D
Verrucomicrobiales	1	sphere	0.000250737	2.46503	#2F4F2F	p__Verrucomicrobiota	#A67D3D
Elusimicrobiales	1	sphere	0.00311241	3.6384	#4A766E	p__Elusimicrobiota	#99CC32
Peptococcales	1	sphere	0.00195903	3.29985	#4F4F2F	p__Firmicutes	#5C3317
Oligosphaerales	4	sphere	0.00439404	3.94672	#9932CD	p__Verrucomicrobiota	#A67D3D
Bacillales	2	sphere	0.00150023	3.1375	#871F78	p__Firmicutes	#5C3317
Erysipelotrichales	1	sphere	0.0151863	5.61909	#6B238E	p__Firmicutes	#5C3317
Micrococcales	1	sphere	0.000300932	2.50946	#2F4F4F	p__Actinobacteriota	#FF0000
Aeromonadales	4	sphere	0.0114241	5.13894	#97694F	p__Proteobacteria	#A67D3D
Synergistales	2	sphere	0.000662787	2.75607	#7093DB	p__Synergistetes	#8C7853
Deinococcales	8	sphere	0.000964701	2.91216	#855E42	p__Deinococcota	#00FFFF
Obscuribacterales	1	sphere	0.00292131	3.58731	#545454	p__Cyanobacteria	#FF00FF
Christensenellales	4	sphere	0.00730966	4.51085	#545454	p__Firmicutes	#5C3317
Rhodobacterales	11	sphere	0.00872087	4.74254	#D19275	p__Proteobacteria	#A67D3D
Vibrionales	3	sphere	0.00249029	3.46554	#8E2323	p__Proteobacteria	#A67D3D
Rickettsiales	7	sphere	0.00104784	2.95065	#238E23	p__Proteobacteria	#A67D3D
Eubacteriales	4	sphere	0.0102914	4.97927	#CD7F32	p__Firmicutes	#5C3317
Enterobacterales	2	sphere	0.0654867	9.51535	#DBDB70	p__Proteobacteria	#A67D3D
Campylobacterales	3	sphere	0.0166214	5.78623	#C0C0C0	p__Campilobacterota	#0000FF
Bacteroidales	1	sphere	0.00394945	3.84561	#527F76	p__Bacteroidetes	#70DB93
Mycoplasmatales	1	sphere	0.0596037	9.16983	#93DB70	p__Firmicutes	#5C3317
Rhodospirillales	2	sphere	0.00967925	4.8893	#215E21	p__Proteobacteria	#A67D3D
Clostridiales	2	sphere	0.115946	12	#4E2F2F	p__Firmicutes	#5C3317
Lachnospirales	1	sphere	0.0149319	5.58864	#9F9F5F	p__Firmicutes	#5C3317

## Sheet: Figure 3b,c
Group	Romboutsia	Clostridium	Escherichia	Mycoplasma	Fretibacterium	Prevotella	Ureaplasma	Ruminococcus	Flavonifractor	Quinella
CON1	0.0683001	0.000216826	0	0.248916	0.000433651	0.000433651	0.0203816	0.00455334	0	0.0197311
CON2	0.0112752	0.00206448	0.000476417	0.0165158	0.0587581	0.000635223	0.00206448	0.00762268	0	0.0865492
CON3	0.00864553	0.00172911	0	0	0.00730067	0.10317	0	0	0	0.0701249
CON4	0.0348318	0.0133968	0.00238166	0.00744269	0.00625186	0.00595415	0.000297708	0.00654957	0	0.00148854
CON5	0.0484424	0.000778816	0.00155763	0.00155763	0.00887851	0	0	0.00514019	0	0.00607477
CON6	0.0743218	0.191379	0.0040877	0.0040877	0.000743218	0.00557414	0.000371609	0.00297287	0.0230398	0.00111483
CON7	0.486191	0.00343267	0	0.000312061	0.00109221	0	0	0.000156031	0.203308	0.00218443
CON8	0.191103	0.00135396	0.000193424	0	0.0104449	0.000386847	0	0.000386847	0.000193424	0
CON9	0.252102	0.588293	0	0	0	0.00016488	0	0	0	0.00016488
UGAM1	0.000149544	0.00209361	0.453118	0	0.00328997	0.00284133	0	0.00732765	0	0.00269179
UGAM2	0.0003125	0.0090625	0.0140625	0	0	0.0575	0	0.025625	0	0
UGAM3	0.0665918	0.0853659	0.0117137	0	0.000160462	0.0436457	0	0.0269576	0.000481386	0.00288832
UGAM4	0.00107434	0.00193382	0.000429738	0	0.00365277	0.0227761	0	0.036098	0	0.00687581
UGAM5	0.0395604	0.0298273	0	0	0	0.010989	0	0.00361067	0	0
UGAM6	0.573527	0.000783239	0	0	0.000783239	0.00293714	0	0.000391619	0	0.00019581
UGAM7	0.0492085	0.0471438	0.00361321	0.000172058	0.000344116	0.00258087	0	0.00395733	0	0.000516173
UGAM8	0.0776392	0.000175654	0.0217811	0	0.0351309	0.000702617	0	0.000175654	0	0
UGAM9	0.0796221	0.358974	0.00157445	0	0.00247413	0.000224921	0.000899685	0.00449843	0	0.00494827
